# Supplementary material for: Plasma Desmosine Is Elevated in Thoracoabdominal Aortic Aneurysms and Is Associated with Intramural Proteolytic Activity
Source: Int J Mol Sci. 2026 Jan 26;27(3):1236. doi: 10.3390/ijms27031236 (PMC12898253; doi:10.3390/ijms27031236)
Supplement: Supplementary file 1 [file ijms-27-01236-s001.zip]

Archive with 2 entries (2 files):
- Supplementary Figures and Tables.pdf
- raw data.pdf
